# Supplementary material for: Evaluation of the Formation of Six Beta-Carboline Alkaloids, a Class of Natural Toxins, in Meat Products Using Liquid Chromatography Tandem Mass Spectrometry
Source: Toxins (Basel). 2025 May 27;17(6):266. doi: 10.3390/toxins17060266 (PMC12197532; doi:10.3390/toxins17060266)
Supplement: Supplementary file 1 [file toxins-17-00266-s001.zip]

Archive with 1 entries (1 files):
- toxins-3613685-supplementary.pdf
